# Supplementary material for: In Silico Analysis of the Structural and Biochemical Features of the NMD Factor UPF1 in Ustilago maydis
Source: PLoS One. 2016 Feb 10;11(2):e0148191. doi: 10.1371/journal.pone.0148191 (PMC4749658; doi:10.1371/journal.pone.0148191)
Supplement: S2 Table — The residues from H. sapiens and U. maydis used for the calculations are indicated. The crystal handled in each case is included. Relevant residues are highlighted according to their spatial and physicochemical properties (*) or because they have been experimentally demonstrated as relevant for the interaction. (XLSX) [file pone.0148191.s002.xlsx]

## Sheet: Hoja1
S2 Table. RMS values of the amino acids involved in the different interactions.of UPF1.
Residue in U. maydis	Residue in H. sapiens	rms (Å)	rms (Å)
	Cristal 2XZL (CH-RecA2)
V169	V100	0.51
F200	F131	0.988
I241	I169	0.591
I760	I693	0.673
	Crystal 2WJV (UPF1-UPF2)
V169	V161	0.854
L184	L176	2.36
Y192	Y184	0.81
F200	F192	0.369
V212	V204	0.732
V213	V205	0.601
V214	V206	0.389
W232	W224	0.535
F204	F196	2.118
W232	W224	0.535
W249	W241	1.898
L250	L242	1.599
	Crystals 2GJK (ATP) and 2GK6 (ADP)	2GJK	2GK6
P503	P494	2.266	3.378
G504	G495	0.612	1.727
T505	T496	0.235	2.578
G506	G497	0.716	2.868
K507	K498	0.774	2.806
T508	T499	0.489	2.237
D645	D636	1.783	1.577
E646	E637	1.268	2.165
Q668	Q665	0.516	0.629
Y705	Y702	0.402	1.811
R706	R706	0.9	1.485
E836	E833	0.727	2.475
R868	R865	0.577	1.801
	Crystal 2XZO (UPF1-RNA)
K425*	K416*	0.599
T427	T418	0.867
S428	S419	0.688
P531	P522	1.06
S532	S523	1.153
N533	N524	1.042
A555	A546	0.953
K556*	K547*	1.026
S557	S548	1.511
R558º*	R549º*	1.325
T625	T616	0.385
V627	V618	0.667
V672	V669	1.335
M674	M671	0.348
T765	T762	0.671
S766	S763	0.812
P798	P795	0.347
Y799	Y796	0.717
E800	E797	0.577
S828	S825	0.454
D830	D827	0.475
A831	A828	0.786
R846*	R843*	0.319
G854	G851	1.105
F855	F852	0.622
