# Supplementary material for: In Silico Analysis of the Structural and Biochemical Features of the NMD Factor UPF1 in Ustilago maydis
Source: PLoS One. 2016 Feb 10;11(2):e0148191. doi: 10.1371/journal.pone.0148191 (PMC4749658; doi:10.1371/journal.pone.0148191)
Supplement: S3 Table — The position in U. maydis and H. sapiens is presented and the conservation between the two sequences is included. The description and effect is summarized for each mutation. (XLSX) [file pone.0148191.s003.xlsx]

## Sheet: Hoja1
S3 Table. Mutations of human UPF1 and data from U. maydis
Position(s) in U. maydis	Position(s) in H. sapiens	Aminoacid conservation	Length	Description	Reference
134	126	yes	1	C → S: Abolishes ability to interact with UPF2/RENT2 and copurifies with greater amounts of SMG1, SMG8 and SMG9.	[65], [88]
169 - 170	161 - 162	yes	2	VR → EE: Abolishes ability to interact with UPF2.	[28]
169 - 170, 214	161 - 162, 206	yes	3	VRV → EEE: Abolishes ability to interact with UPF2.	[28]
190, 192	182, 184	yes	2	EY → RD: Abolishes ability to interact with UPF2.	[28]
200	192	yes	1	F → E: Abolishes ability to interact with UPF2.	[28]
212	204	yes	1	V → D: Abolishes ability to interact with UPF2.	[28]
214	206	yes	1	V → E: Abolishes ability to interact with UPF2.	[28]
504 - 506	506 – 508	yes	3	GTG → RTE: Prevents dephosphorylation and targets the protein to the P-body.	[89]
507	509	yes	1	K → A: Inhibits histone mRNA degradation, ATPase activity and ATP binding	[19], [65], [90]
608 - 609	610 – 611	yes	2	KR → AA: Impairs RNA binding.	[19]
613	615	no	1	R → A: Impairs RNA binding.	[19]
645 - 646	647 – 648	yes	2	DE → AA: Loss of ATPase activity and helicase activity.	[19], [22]
668	676	yes	1	Q → A: Impairs ATPase activity, no effect on ATP binding.	[19]
706	714	yes	1	R → A: Impairs ATPase activity and ATP binding.	[19]
835	843	yes	1	R → A: Inhibits histone mRNA degradation.	[87], [90]
835	843	yes	1	R → C: Abolishes NMD.	[87], [90]
868	876	yes	1	R → A: Impairs ATPase activity and ATP binding.	[19]
-	1084	no	1	S → A: Impairs association with UPF2, SMG1 and SMG7 and impairs phosphorylation; when associated with A-1089, A-1107 and A-1127.	[65]
1042	1089	yes	1	S → A: Impairs association with UPF2, SMG1 and SMG7 and impairs phosphorylation; when associated with A-1084, A-1107 and A-1127.	[65], [88]
1042	1089	yes	1	S → A: Still phosphorylated but with less efficiency.	[65], [88]
1059	1107	no	1	S → A: Impairs association with UPF2, SMG1 and SMG7 and impairs phosphorylation; when associated with A-1084, A-1089 and A-1127.	[65], [88]
1059	1107	no	1	S → A: Impairs phosphorylation.	[65], [88]
1060	1108	no	1	Q → N: Impairs phosphorylation.	[88]
1081	1127	yes	1	S → A: Impairs association with UPF2, SMG1 and SMG7 and impairs phosphorylation; when associated with A-1084, A-1089 and A-1107.	[65]
