# Supplementary material for: In Silico Analysis of the Structural and Biochemical Features of the NMD Factor UPF1 in Ustilago maydis
Source: PLoS One. 2016 Feb 10;11(2):e0148191. doi: 10.1371/journal.pone.0148191 (PMC4749658; doi:10.1371/journal.pone.0148191)
Supplement: S4 Table — The position for the different residues in U. maydis is shown. The mutation performed in silico and the atoms considered to calculate the rms value in each case are included. (XLSX) [file pone.0148191.s004.xlsx]

## Sheet: Hoja1
S4 Table. Mutations of human UPF1 and positions in Uma
Position(s) in U. maydis	aa change	amoniacid	aa atom in Uma	aa wich interact	aa atom wich interact	rms (Å)
169	V → E	V	CG2	M1120	SD	3.92
		E	OE2	M1120	SD	3.54
200	F → E	F	CD2	M1121	SD	3.32
		E	OE2	M1121	SD	3.48
212	V → D	V	CG1	L1174	CG	5.11
		D	OD2	L1174	CG	7.7
214	V → E	V	CG1	L1174	CD1	2.32
		E	OE1	L1174	CD1	1.49
507	K → A	K	NZ	PO4 ATP	O1B	4.67
		A	CB	PO4 ATP	O1B	2.71
		K	NZ	ADP	O1B	5.31
		A	CB	ADP	O1B	2.43
668	Q → A	Q	NE2	PO4 ATP	O3G	3.93
		A	CB	PO4 ATP	O3G	6.13
		Q	NE2	ADP	O3B	8.96
		A	CB	ADP	O3B	10.19
705	Y → A	Y	CD1	Nitrogenous base	C2	2.49
		A	CB	Nitrogenous base	C3	4.09
706	R → A	R	NH1	PO4 ATP	O2G	2.74
		A	CB	PO4 ATP	O2G	6.95
		R	NH1	ADP	O2B	5.77
		A	CB	ADP	O2B	7.36
836	E → A	E	OE2	Ribose	O3	3.5
		A	CB	Ribose	O3	6.7
868	R → A	R	NH1	PO4 ATP	O2G	3.66
		A	NH2	PO4 ATP	O2G	3.21
		A	CB	PO4 ATP	O2G	6.96
		R	NH1	ADP	O2B	7.36
		A	NH2	ADP	O2B	7.12
		A	CB	ADP	O2B	11.29
